# Supplementary material for: Older Adults Automatically Detect Age of Older Adults’ Photographs: A Visual Mismatch Negativity Study
Source: Front Hum Neurosci. 2021 Aug 20;15:707702. doi: 10.3389/fnhum.2021.707702 (PMC8417827; doi:10.3389/fnhum.2021.707702)
Supplement: Supplementary file 1 [file Table_1.XLSX]

## Sheet: Munka1
Brain regions in which the differences between the deviant and standard trials with upright photographs of young and old models were the largest within the older group. The differences were calculated only for intervals of reliable ERP differences and compared to 0 with parametric one-sample χ2 -tests for unconstrained sources. χ2 is the largest χ2-test value in the brain region, x, y, z are the …
Condition	Time interval	Brain regions
		Left inferior-parietal	Left lateral occipital	Left precuneus	Left rostral middle-frontal	Left superior-frontal	Left superior-parietal	Right inferior-parietal	Right lateral-occipital	Right para-cental	Right post-central	Right pre-central	Right precuneus	Right superior-parietal	Right superior-frontal
old faces (old deviant-old standard)	320-349 ms	χ2 = 959.4	χ2 = 1224.3			χ2 = 806.7	χ2 = 1078	χ2 = 680.3	χ2 = 772.1	χ2 = 815.3	χ2 = 699.4			χ2 = 711.6
		x, y, z = -29.1, -86.9, 24.9	x, y, z = -13.3, -106.6, 7.3			x, y, z = -19.2, 14.2, 69.8	x, y, z = -27.2, -86.9, 26.8	x, y, z = 54.5, -56.9, 51.5	x, y, z = 26.8, -101.7, -7.8	x, y, z = 38.9, -21.3, 69.8	x, y, z =36.9, -28.9, 70.5			x, y, z =13.1, -93.9, 30.3
		Nvx = 40	Nvx = 127			Nvx = 67	Nvx = 105	Nvx = 21	Nvx = 38	Nvx = 61	Nvx = 29			Nvx = 37
	350-379 ms		χ2 = 1200.8	χ2 = 724.1		χ2 = 780.5	χ2 = 1047.1	χ2 = 1152.5	χ2 = 858.7
			x, y, z = -13.3, -106.6, 7.3	x, y, z = -9.9, -61.4, 50.4		x, y, z = -16.1, 13.5, 67.2	x, y, z =-19.3, -91.3, 25.7	x, y, z = -37.2, -80.5, 46.7	x, y, z = 26.8, -101.7, -7.8
			Nvx = 110	Nvx = 38		Nvx = 23	Nvx = 289	Nvx = 76	Nvx = 22
young faces (young deviant-young standard)	320-349 ms		χ2 = 1442.5	χ2 = 1530.6	χ2 = 938.1	χ2 = 1078.7	χ2 = 2163.3				χ2 = 1336.3	χ2 = 1180.4	χ2 = 2025.7		χ2 = 1245.4
			x, y, z = -54.7, -88.3, 9.2	x, y, z = -1.2, -56.2, 31.6	x, y, z = -39.0, 37.7, 42.1	x, y, z = -2, 47.9, 47.4	x, y, z = -22.6, -90.6, 40.5				x, y, z = 9.5. -35.4, 70.9	x, y, z = 10.8, -32.4, 67.6	x, y, z = 1.4, -58.2, 37.0		x, y, z = 8.5, 2.4, 53.0
			Nvx = 44	Nvx = 63	Nvx = 31	Nvx = 63	Nvx = 69				Nvx = 30	Nvx = 23	Nvx = 86		Nvx = 135
	350-379 ms	χ2 = 1519.0	χ2 = 2060.7	χ2 = 1981.7	χ2 = 1063.4	χ2 = 1167.2	χ2 = 2403.5				χ2 = 1668.3		χ2 = 2550.7		χ2 = 1341.6
		x, y, z = -46.8, -85.0, 14.0	x, y, z = -45.7, -88.3, 9.2	x, y, z = -1.2, -56.2, 31.6	x, y, z = -39.0, 37.7, 42.1	x, y, z = -3.8, 50.4, 48.4	x, y, z = -22.6, -90.6, 40.5				x, y, z = 9.5, -35.4, 70.9		x, y, z = 1.4, -58.2, 37.0		x, y, z = 8.5, 2.4, 53.0
		Nvx = 29	Nvx = 46	Nvx = 81	Nvx = 37	Nvx =79	Nvx =70				Nvx = 23		Nvx = 75		Nvx = 101
