# Supplementary material for: Older Adults Automatically Detect Age of Older Adults’ Photographs: A Visual Mismatch Negativity Study
Source: Front Hum Neurosci. 2021 Aug 20;15:707702. doi: 10.3389/fnhum.2021.707702 (PMC8417827; doi:10.3389/fnhum.2021.707702)
Supplement: Supplementary file 2 [file Table_2.XLSX]

## Sheet: P1
LATENCY
age group		old_D_POZ	old_D_OZ	young_ST_POZ	young_ST_OZ	young_D_POZ	young_D_OZ	old_ST_POZ	old_ST_OZ	I_old_D_POZ	I_old_D_OZ	I_young_ST_POZ	I_young_ST_OZ	I_young_D_POZ	I_young_D_OZ	I_old_ST_POZ	I_old_ST_OZ
1-younger	mean	93.5	97.15	95.6	96.85	95	92.65	91.4	99.1	88.5	93.2	91.3	91.25	93.65	95.7	94.65	94.05
	SEM	3.93266	3.33109	2.97923	3.42765	3.24037	3.74537	3.43082	4.06519	2.59706	3.51059	3.18062	3.34418	3.18489	3.89879	3.49381	4.14569
2-older	mean	80.6	82.4	83.5	79	80.85	82.35	79.35	80.55	80.25	81.45	80.1	79.35	85.45	80.4	84.25	81.65
	SEM	2.1428	3.46592	3.0057	2.457	2.26213	3.52456	2.00955	3.40547	2.05308	3.29232	2.47716	2.58261	3.17264	2.51877	3.05207	3.3805
AMPLITUDE
age group		old_D_POZ	old_D_OZ	young_ST_POZ	young_ST_OZ	young_D_POZ	young_D_OZ	old_ST_POZ	old_ST_OZ	I_old_D_POZ	I_old_D_OZ	I_young_ST_POZ	I_young_ST_OZ	I_young_D_POZ	I_young_D_OZ	I_old_ST_POZ	I_old_ST_OZ
1-younger	mean	4.39586	3.53356	5.15732	4.04026	5.09633	3.88477	4.7553	3.87476	5.32884	4.24408	5.10877	4.05103	4.3287	3.57587	4.77424	4.07242
	SEM	0.878759	0.869603	0.740218	0.715578	0.731004	0.699557	0.943614	0.892749	0.922308	0.767081	0.817803	0.652342	0.845007	0.77833	0.935404	0.843089
2-older	mean	4.02918	2.94837	3.73687	2.65461	3.37312	2.27152	3.72053	2.66929	4.19674	3.04059	3.28133	2.27601	3.4348	2.21081	3.34386	2.47268
	SEM	0.579714	0.53307	0.460902	0.510229	0.556785	0.554805	0.497917	0.479588	0.470853	0.595361	0.43003	0.527478	0.497536	0.552011	0.520359	0.570764

## Sheet: N1
LATENCY
age group		old_D_PO7	old_D_OZ	old_D_PO8	young_ST_PO7	young_ST_OZ	young_ST_PO8	young_D_PO7	young_D_OZ	young_D_PO8	old_ST_PO7	old_ST_OZ	old_ST_PO8	I_old_D_PO7	I_old_D_OZ	I_old_D_PO8	I_young_ST_PO7	I_young_ST_OZ	I_young_ST_PO8	I_young_D_PO7	I_young_D_OZ	I_young_D_PO8	I_old_ST_PO7	I_old_ST_OZ	I_old_ST_PO8
1-younger	mean	142.75	133.45	141.9	148.1	141.35	139.45	152.25	143.8	150.2	146.5	139.75	146	142.9	139.2	148.65	148.2	143.55	146.4	143.55	139.25	148.3	146.75	142.1	149.4
	SEM	4.47736	3.13761	3.29106	4.61	4.40052	4.39705	4.99098	5.326	4.42873	5.26783	3.59596	4.65607	4.99257	3.01191	4.31416	3.57373	3.32651	5.33874	4.78456	2.89725	4.72067	4.67799	4.42059	4.20614
2-older	mean	144.1	127.1	136.3	152.1	135.5	143.55	144.1	130.9	142.65	146.6	124.6	138.3	149.35	130.95	137.05	151.5	127.9	138.85	138.05	130.7	143.6	147.85	126	139.6
	SEM	6.11379	5.14521	6.74736	5.84578	7.42028	7.41282	6.01747	5.78241	6.76807	6.15476	5.34219	6.84494	6.48126	4.27999	4.83435	5.8465	4.83349	6.36738	6.53592	5.4198	6.69108	7.11051	4.8417	6.51129
AMPLITUDE
age group		old_D_PO7	old_D_OZ	old_D_PO8	young_ST_PO7	young_ST_OZ	young_ST_PO8	young_D_PO7	young_D_OZ	young_D_PO8	old_ST_PO7	old_ST_OZ	old_ST_PO8	I_old_D_PO7	I_old_D_OZ	I_old_D_PO8	I_young_ST_PO7	I_young_ST_OZ	I_young_ST_PO8	I_young_D_PO7	I_young_D_OZ	I_young_D_PO8	I_old_ST_PO7	I_old_ST_OZ	I_old_ST_PO8
1-younger	mean	2.85341	2.85217	1.52678	3.20281	2.94927	1.43481	2.86181	2.88476	1.31538	3.1797	3.33048	1.815	3.8558	3.94243	2.27901	3.20042	3.41121	1.80556	3.00458	2.81192	1.59765	3.62893	3.53214	2.05858
	SEM	0.813931	0.727632	0.674314	0.603166	0.535819	0.547108	0.633308	0.536102	0.494048	0.614085	0.623547	0.601052	0.624005	0.594102	0.529808	0.60586	0.595136	0.633431	0.694829	0.606969	0.657548	0.792699	0.658166	0.630919
2-older	mean	0.114889	0.263948	-0.0272408	-0.723846	-0.116673	-0.713578	-0.303052	0.0501737	-0.381769	-0.142818	0.189178	-0.218546	0.0585845	0.260122	-0.439835	0.0262658	0.0901415	-0.354502	0.0731445	0.121245	-0.126771	0.164482	0.153651	-0.44852
	SEM	0.548203	0.887933	0.912088	0.466651	0.596643	0.531672	0.536704	0.752637	0.763111	0.621838	0.877561	0.902405	0.632464	0.752599	0.822791	0.689852	0.79514	0.784591	0.651735	0.8893	0.922192	0.569232	0.749564	0.796916

## Sheet: P2
LATENCY
age group		old_dev_P3'	old_dev_P4'	old_dev_P7'	old_dev_P8'	old_dev_O1'	old_dev_O2'	young_st_P3'	young_st_P4'	young_st_P7'	young_st_P8'	young_st_O1'	young_st_O2'	young_dev_P3'	young_dev_P4'	young_dev_P7'	young_dev_P8'	young_dev_O1'	young_dev_O2'	old_st_P3'	old_st_P4'	old_st_P7'	old_st_P8'	old_st_O1'	old_st_O2'	old_dev_upsd_P3'	old_dev_upsd_P4'	old_dev_upsd_P7'	old_dev_upsd_P8'	old_dev_upsd_O1'	old_dev_upsd_O2'	young_st_upsd_P3'	young_st_upsd_P4'	young_st_upsd_P7'	young_st_upsd_P8'	young_st_upsd_O1'	young_st_upsd_O2'	young_dev_upsd_P3'	young_dev_upsd_P4'	young_dev_upsd_P7'	young_dev_upsd_P8'	young_dev_upsd_O1'	young_dev_upsd_O2'	old_st_upsd_P3'	old_st_upsd_P4'	old_st_upsd_P7'	old_st_upsd_P8'	old_st_upsd_O1'	old_st_upsd_O2'
1-younger	mean	219.7	215.55	216.45	228	218.05	223.7	222.45	222.8	212.85	219.3	218.2	219.75	221.65	221.4	215.45	218.7	214.4	219.45	221.6	222.1	207.15	223.3	213.25	222.8	217.25	220.8	209.35	222.5	220.85	221.05	221.85	223.55	213.15	223.7	220.3	227.25	221.55	218.2	214.5	222.8	216.6	218.15	216.5	224.5	217.2	228	220.5	223
	SEM	4.46395	5.23424	5.39614	6.98155	5.44275	6.14607	4.27014	3.45695	5.06135	5.04198	4.31375	4.3919	3.90497	2.75433	3.6803	4.39623	3.73912	3.35644	4.84355	5.00258	4.84729	5.09494	5.26152	4.43645	3.86746	4.43823	5.23263	5.03226	4.36871	5.26981	5.1704	3.84945	5.09141	5.56308	4.66008	5.23544	4.6166	4.693	5.14858	6.65883	5.66819	6.23752	4.98973	3.89095	5.11736	5.02782	3.91925	4.5992
2-older	mean	223.85	226.55	242.35	249.1	240	248.2	230.8	236.15	247.35	247.45	242.2	250.35	224.45	227.6	240	250.3	239.45	244.4	230.75	227	243.15	246	239.15	248.1	224.15	229.5	244.1	254.65	242.6	253.75	232.8	234.45	249.95	256.25	240.85	254.7	228.65	225.35	243.7	246.35	242.35	253.25	225.1	231.6	244.35	252.5	240.05	256
	SEM	4.96794	5.83432	5.77894	6.65895	5.36999	6.24694	5.61277	5.80167	6.28711	5.15776	5.50626	5.73414	4.64162	5.52573	5.69164	5.6662	5.107	5.30114	5.6962	6.12372	6.09196	6.61458	4.7828	5.71973	4.45815	6.08514	5.17377	6.23837	5.29568	6.28066	5.4804	6.38315	6.16504	5.07723	3.71007	4.99637	5.11102	4.72801	5.45995	5.99046	5.20085	6.63003	5.51262	6.45486	6.10189	7.36617	6.16035	6.22474
AMPLITUDE
age group		old_dev_P3'	old_dev_P4'	old_dev_P7'	old_dev_P8'	old_dev_O1'	old_dev_O2'	young_st_P3'	young_st_P4'	young_st_P7'	young_st_P8'	young_st_O1'	young_st_O2'	young_dev_P3'	young_dev_P4'	young_dev_P7'	young_dev_P8'	young_dev_O1'	young_dev_O2'	old_st_P3'	old_st_P4'	old_st_P7'	old_st_P8'	old_st_O1'	old_st_O2'	old_dev_upsd_P3'	old_dev_upsd_P4'	old_dev_upsd_P7'	old_dev_upsd_P8'	old_dev_upsd_O1'	old_dev_upsd_O2'	young_st_upsd_P3'	young_st_upsd_P4'	young_st_upsd_P7'	young_st_upsd_P8'	young_st_upsd_O1'	young_st_upsd_O2'	young_dev_upsd_P3'	young_dev_upsd_P4'	young_dev_upsd_P7'	young_dev_upsd_P8'	young_dev_upsd_O1'	young_dev_upsd_O2'	old_st_upsd_P3'	old_st_upsd_P4'	old_st_upsd_P7'	old_st_upsd_P8'	old_st_upsd_O1'	old_st_upsd_O2'
1-younger	mean	3.56243	3.79189	2.92614	3.20108	7.00715	6.78192	4.23204	4.41216	4.19294	4.24176	8.31532	7.80405	3.87176	3.96956	3.81509	3.71214	7.73782	7.25165	3.69112	3.80671	3.5355	3.5126	7.30403	7.19229	4.23437	4.18831	4.05725	4.02127	8.15284	7.60157	3.81659	3.5942	3.85036	3.57116	7.82629	7.18967	3.47358	3.54157	3.46172	3.5039	7.35065	6.97775	4.03021	3.89001	4.04539	3.7279	8.18461	7.53421
	SEM	0.730073	0.724673	0.485109	0.670864	0.956641	1.05613	0.752804	0.586635	0.565651	0.532347	0.920378	0.961502	0.627571	0.645296	0.540297	0.64161	0.914159	0.996313	0.844054	0.861335	0.663553	0.811823	1.09786	1.2119	0.865437	0.858475	0.725178	0.861621	1.04672	1.12794	0.892466	0.758491	0.661003	0.755378	1.05683	1.0889	0.834498	0.696465	0.783265	0.861623	1.13077	1.19904	0.840212	0.760835	0.691481	0.813638	1.10449	1.10224
2-older	mean	0.928077	0.763989	1.22701	1.01923	3.71201	3.50107	0.817538	0.686204	1.69178	1.19107	3.67166	3.61097	0.72048	0.425466	1.70906	0.99909	3.60749	3.16124	1.08639	0.825005	1.9684	1.61097	3.92412	3.83359	1.00919	0.532594	1.23291	0.475432	3.63087	3.32614	1.0997	1.14943	1.65385	1.11896	3.98961	3.74436	1.16233	1.074	1.52493	1.24121	3.9497	3.84156	1.03652	0.68757	1.33998	0.856624	3.79531	3.38557
	SEM	0.482772	0.410984	0.632386	0.423379	0.571278	0.604952	0.417843	0.467204	0.54904	0.519399	0.586575	0.657225	0.536217	0.463672	0.604163	0.496135	0.600634	0.573529	0.516995	0.571929	0.5642	0.429626	0.59109	0.647174	0.42546	0.569655	0.498399	0.529042	0.608537	0.720774	0.590788	0.579944	0.532971	0.481369	0.586793	0.681075	0.431217	0.470666	0.545859	0.566902	0.648014	0.749321	0.581483	0.548573	0.616972	0.567636	0.668739	0.739655
